# Supplementary material for: Which interactions matter in economic evaluations? A systematic review and simulation study
Source: BMC Med Res Methodol. 2020 May 7;20:109. doi: 10.1186/s12874-020-00978-0 (PMC7203889; doi:10.1186/s12874-020-00978-0)
Supplement: Supplementary file 5 — Additional file 5. Data inputs used in the simulation study. Data are provided in a format that is imported by the Stata code given in Additional file 3. [file 12874_2020_978_MOESM5_ESM.xlsx]

## Sheet: Information
Additional file accompanying the paper “Which interactions matter in economic evaluations? A simulation study” by Helen Dakin and Alastair Gray. For further information: helen.dakin@ndph.ox.ac.uk.

## Sheet: Sheet1
Study Name	Study	c_cons	c_A	c_B	c_Int	c_DistType	c_sd	c_SDOverMean	c_sdOverMeanB0	c_sdOverMeanB1	Outcome	q_cons	q_A	q_B	q_Int	q_sd	q_limit	rho	NoPts
Boyle	1	493	26	407	218	2	99999	0.249	99999	99999	0	1.59	2.91	0.86	-2.04	7.365	50	0.05	31
Boyle_ DoubleInt	2	493	26	407	436	2	99999	0.249	99999	99999	0	1.59	2.91	0.86	-4.08	7.365	50	0.05	31
Boyle_HalfInt	3	493	26	407	109	2	99999	0.249	99999	99999	0	1.59	2.91	0.86	-1.02	7.365	50	0.05	31
Boyle_ DoubleSize	4	493	26	407	218	2	99999	0.249	99999	99999	0	1.59	2.91	0.86	-2.04	7.365	50	0.05	62
Boyle_NoInt	5	493	26	407	0	2	99999	0.249	99999	99999	0	1.59	2.91	0.86	0	7.365	50	0.05	31
Boyle_ NoInt_ DoubleSize	6	493	26	407	0	2	99999	0.249	99999	99999	0	1.59	2.91	0.86	0	7.365	50	0.05	62
ATEAM	7	54	204	100	-91	3	99999	99999	2.617	1.07	1	0.7	-0.01	0.04	-0.02	0.087	1	-0.1	73
ATEAM_ DoubleInt	8	54	204	100	-182	3	99999	99999	2.617	1.07	1	0.7	-0.01	0.04	-0.04	0.087	1	-0.1	73
ATEAM_HalfInt	9	54	204	100	-45	3	99999	99999	2.617	1.07	1	0.7	-0.01	0.04	-0.01	0.087	1	-0.1	73
ATEAM_ DoubleSize	10	54	204	100	-91	3	99999	99999	2.617	1.07	1	0.7	-0.01	0.04	-0.02	0.087	1	-0.1	146
ATEAM_NoInt	11	54	204	100	0	3	99999	99999	2.617	1.07	1	0.7	-0.01	0.04	0	0.087	50	-0.1	73
ATEAM_ NoInt_ DoubleSize	12	54	204	100	0	3	99999	99999	2.617	1.07	1	0.7	-0.01	0.04	0	0.087	50	-0.1	146
UKBEAM	13	346	140	195	-210	2	99999	1.509	99999	99999	1	0.618	0.017	0.041	-0.025	0.239	1	-0.1	322
UKBEAM_ DoubleInt	14	346	140	195	-420	2	99999	1.509	99999	99999	1	0.618	0.017	0.041	-0.05	0.239	1	-0.1	322
UKBEAM_ HalfInt	15	346	140	195	-105	2	99999	1.509	99999	99999	1	0.618	0.017	0.041	-0.0125	0.239	1	-0.1	322
UKBEAM_ DoubleSize	16	346	140	195	-210	2	99999	1.509	99999	99999	1	0.618	0.017	0.041	-0.025	0.239	1	-0.1	644
UKBEAM_ NoInt	17	346	140	195	0	2	99999	1.509	99999	99999	1	0.618	0.017	0.041	0	0.239	50	-0.1	322
UKBEAM_ NoInt_ DoubleSize	18	346	140	195	0	2	99999	1.509	99999	99999	1	0.618	0.017	0.041	0	0.239	50	-0.1	644
AFIST	19	27026	6842	-4301	-10870	3	99999	99999	1.398	0.609	2	0.62	-0.02	0.1	0.14	0.45	1	0.3	40
AFIST_ DoubleInt	20	27026	6842	-4301	-21740	3	99999	99999	1.398	0.609	2	0.62	-0.02	0.1	0.28	0.45	1	0.3	40
AFIST_ HalfInt	21	27026	6842	-4301	-5435	3	99999	99999	1.398	0.609	2	0.62	-0.02	0.1	0.07	0.45	1	0.3	40
AFIST_ DoubleSize	22	27026	6842	-4301	-10870	3	99999	99999	1.398	0.609	2	0.62	-0.02	0.1	0.14	0.45	1	0.3	80
AFIST_NoInt	23	27026	6842	-4301	0	3	99999	99999	1.398	0.609	2	0.62	-0.02	0.1	0	0.45	50	0.3	40
AFIST_NoInt_ DoubleSize	24	27026	6842	-4301	0	3	99999	99999	1.398	0.609	2	0.62	-0.02	0.1	0	0.45	50	0.3	80
MTA	25	975	4	5158	927	1	916.6	99999	99999	99999	0	0.6	0.32	0.1	-0.16	0.898	15	0.3	35
MTA_ DoubleInt	26	975	4	5158	1854	1	916.6	99999	99999	99999	0	0.6	0.32	0.1	-0.32	0.898	15	0.3	35
MTA_HalfInt	27	975	4	5158	464	1	916.6	99999	99999	99999	0	0.6	0.32	0.1	-0.08	0.898	15	0.3	35
MTA_ DoubleSize	28	975	4	5158	927	1	916.6	99999	99999	99999	0	0.6	0.32	0.1	-0.16	0.898	15	0.3	70
MTA_NoInt	29	975	4	5158	0	1	916.6	99999	99999	99999	0	0.6	0.32	0.1	0	0.898	50	0.3	35
MTA_NoInt_ DoubleSize	30	975	4	5158	0	1	916.6	99999	99999	99999	0	0.6	0.32	0.1	0	0.898	50	0.3	70
Hollis	31	67	40	126	9	2	99999	0.349	99999	99999	2	0.12	0.02	0.05	0.01	0.36	1	0.15	793
Hollis_ DoubleInt	32	67	40	126	18	2	99999	0.349	99999	99999	2	0.12	0.02	0.05	0.02	0.36	1	0.15	793
Hollis_ HalfInt	33	67	40	126	5	2	99999	0.349	99999	99999	2	0.12	0.02	0.05	0	0.36	1	0.15	793
Hollis_ DoubleSize	34	67	40	126	9	2	99999	0.349	99999	99999	2	0.12	0.02	0.05	0.01	0.36	1	0.15	1586
Hollis_NoInt	35	67	40	126	0	2	99999	0.349	99999	99999	2	0.12	0.02	0.05	0	0.36	50	0.15	793
Hollis_NoInt_ DoubleSize	36	67	40	126	0	2	99999	0.349	99999	99999	2	0.12	0.02	0.05	0	0.36	50	0.15	1586
